# Supplementary material for: Estimation of tulathromycin depletion in plasma and milk after subcutaneous injection in lactating goats using a nonlinear mixed-effects pharmacokinetic modeling approach
Source: BMC Vet Res. 2016 Nov 18;12:258. doi: 10.1186/s12917-016-0884-4 (PMC5116175; doi:10.1186/s12917-016-0884-4)
Supplement: Additional file 3: — All plasma tulathromycin and milk CP-60,300 concentration data used in the model simulation. (XLSX 84 kb) [file 12917_2016_884_MOESM3_ESM.xlsx]

## Sheet: Sheet1
ID	Time (h)	Dosage (mg/kg)	Dose (ng)	Plasma (ng/ml)	Milk (ng/ml)	MilkVol (L)	MilkAmt (individual, ng)	MilkAmt (cumulative, ng)	BW (kg)	Age (days)	BCS	Covariate
1	0	2.5	222500000						89	1924	4	0
1	12.3333				1092.42	2.0412	2.22985e+06	2.22985e+06	89	1925	4	0
1	14.0333			124.662					89	1925	4	0
1	22.6167			100.575					89	1925	4	0
1	23.5167				1557.48	1.67832	2.61395e+06	4.8438e+06	89	1925	4	0
1	36.5833				1751.78	2.268	3.97305e+06	8.81684e+06	89	1926	4	0
1	38.0667			48.886					89	1926	4	0
1	46.7333			57.998					89	1926	4	0
1	47.5667				870.93	1.8144	1.58022e+06	1.03971e+07	89	1926	4	0
1	60.45				785.388	2.17728	1.71001e+06	1.21071e+07	89	1927	4	0
1	62.2333			54.382					89	1927	4	0
1	70.5833			36.726					89	1927	4	0
1	71.45				372.012	1.90512	708728	1.28158e+07	89	1927	4	0
1	84.45				332.379	2.40408	799066	1.36149e+07	89	1928	4	0
1	86.0667			17.506					89	1928	4	0
1	94.4			41.239					89	1928	4	0
1	95.6333				238.224	1.95048	464651	1.40795e+07	89	1928	4	0
1	108.617				201.207	2.17728	438084	1.45176e+07	89	1929	4	0
1	109.933			28.275					89	1929	4	0
1	118.4			29.317					89	1929	4	0
1	119.45				192.342	1.85976	357710	1.48753e+07	89	1929	4	0
1	132.45				160.173	1.99584	319680	1.5195e+07	89	1930	4	0
1	134.05			22.389					89	1930	4	0
1	142.667			21.424					89	1930	4	0
1	143.433				155.538	1.72368	268098	1.54631e+07	89	1930	4	0
1	156.317				115.062	1.95048	224426	1.56875e+07	89	1931	4	0
1	158.1			21.853					89	1931	4	0
1	166.767			21.591					89	1931	4	0
1	167.717				121.452	1.76904	214853	1.59024e+07	89	1931	4	0
1	180.483				112.182	1.85976	208632	1.6111e+07	89	1932	4	0
1	191.417				110.916	1.63296	181121	1.62921e+07	89	1932	4	0
1	204.217				98.514	1.85976	183212	1.64753e+07	89	1933	4	0
1	215.5				57.531	1.90512	109603	1.65849e+07	89	1933	4	0
1	228.5				75.744	2.0412	154609	1.67395e+07	89	1934	4	0
1	239.45				79.695	1.49688	119294	1.68588e+07	89	1934	4	0
1	252.317				74.202	1.85976	137998	1.69968e+07	89	1935	4	0
1	263.483				71.19	1.8144	129167	1.7126e+07	89	1935	4	0
1	276.617				65.526	1.99584	130779	1.72568e+07	89	1936	4	0
1	287.667				52.782	1.45152	76614.1	1.73334e+07	89	1936	4	0
1	300.55				53.256	1.85976	99043.4	1.74324e+07	89	1937	4	0
1	311.583				39.957	1.45152	57998.4	1.74904e+07	89	1937	4	0
1	324.55				36.498	1.90512	69533.1	1.756e+07	89	1938	4	0
1	335.5				30	1.3608	40824	1.76008e+07	89	1938	4	0
1	372.617				35.442	1.8144	64306	1.76651e+07	89	1940	4	0
1	420.5				24.339	1.72368	41952.6	1.77071e+07	89	1942	4	0
1	468.483				20.286	1.8144	36806.9	1.77439e+07	89	1944	4	0
1	516.35				14.091	2.17728	30680.1	1.77745e+07	89	1946	4	0
1	564.117				6.714	2.17728	14618.3	1.77892e+07	89	1948	4	0
1	612.6				5.775	2.268	13097.7	1.78023e+07	89	1950	4	0
1	660.5				6.81	2.0412	13900.6	1.78162e+07	89	1952	4	0
1	708.55				10.851	2.0412	22149.1	1.78383e+07	89	1954	4	0
1	780.383				5.022	1.99584	10023.1	1.78483e+07	89	1957	4	0
1	852.483				3.063	2.0412	6252.2	1.78546e+07	89	1960	4	0
1	924.433				2.802	1.90512	5338.15	1.78599e+07	89	1963	4	0
1	996.55				2.898	1.8144	5258.13	1.78652e+07	89	1966	4	0
1	1068.62				2.313	2.0412	4721.3	1.78699e+07	89	1969	4	0
2	0	2.5	222500000						89	1897	3	0
2	12.35				950.448	2.81232	2.67296e+06	2.67296e+06	89	1898	3	0
2	14.05			93.779					89	1898	3	0
2	22.6333			108.316					89	1898	3	0
2	23.4667				830.67	2.63088	2.18539e+06	4.85836e+06	89	1898	3	0
2	36.5167				1227.41	3.08448	3.78592e+06	8.64427e+06	89	1899	3	0
2	38.0833			70.602					89	1899	3	0
2	46.75			84.642					89	1899	3	0
2	47.5667				520.914	2.7216	1.41772e+06	1.0062e+07	89	1899	3	0
2	60.45				390.852	3.1752	1.24103e+06	1.1303e+07	89	1900	3	0
2	62.2667			21.868					89	1900	3	0
2	70.5833			34.507					89	1900	3	0
2	71.4				166.56	2.67624	445755	1.17488e+07	89	1900	3	0
2	84.4				166.29	3.402	565719	1.23145e+07	89	1901	3	0
2	86.0667			14.207					89	1901	3	0
2	94.3833			43.527					89	1901	3	0
2	95.5833				133.185	2.9484	392683	1.27072e+07	89	1901	3	0
2	108.567				113.892	3.53808	402959	1.31101e+07	89	1902	3	0
2	109.933			25.234					89	1902	3	0
2	118.4			37.672					89	1902	3	0
2	119.383				102.672	2.81232	288747	1.33989e+07	89	1902	3	0
2	132.383				92.469	3.49272	322968	1.37219e+07	89	1903	3	0
2	134.067			23.577					89	1903	3	0
2	142.667			13.711					89	1903	3	0
2	143.383				92.133	2.7216	250749	1.39726e+07	89	1903	3	0
2	156.317				67.548	3.35664	226734	1.41993e+07	89	1904	3	0
2	158.1			27.427					89	1904	3	0
2	166.75			22.501					89	1904	3	0
2	167.7				63.543	2.9484	187350	1.43867e+07	89	1904	3	0
2	180.433				54.312	3.26592	177379	1.45641e+07	89	1905	3	0
2	191.4				49.821	2.85768	142372	1.47064e+07	89	1905	3	0
2	204.217				49.443	3.44736	170448	1.48769e+07	89	1906	3	0
2	215.45				32.97	2.9484	97208.7	1.49741e+07	89	1906	3	0
2	228.433				40.275	3.6288	146150	1.51202e+07	89	1907	3	0
2	239.45				40.005	2.76696	110692	1.52309e+07	89	1907	3	0
2	252.317				33.843	3.6288	122809	1.53537e+07	89	1908	3	0
2	263.5				37.167	3.12984	116327	1.54701e+07	89	1908	3	0
2	276.617				29.364	3.58344	105224	1.55753e+07	89	1909	3	0
2	287.683				18.861	2.85768	53898.7	1.56292e+07	89	1909	3	0
2	300.5				27.699	3.35664	92975.6	1.57222e+07	89	1910	3	0
2	311.567				22.485	3.1752	71394.4	1.57936e+07	89	1910	3	0
2	324.533				18.549	3.71952	68993.4	1.58626e+07	89	1911	3	0
2	335.483				13.122	3.12984	41069.8	1.59036e+07	89	1911	3	0
2	372.55				14.919	3.8556	57521.7	1.59612e+07	89	1913	3	0
2	420.483				11.514	3.08448	35514.7	1.59967e+07	89	1915	3	0
2	468.467				8.841	2.9484	26066.8	1.60227e+07	89	1917	3	0
2	516.333				5.937	3.402	20197.7	1.60429e+07	89	1919	3	0
2	564.067				6.051	3.402	20585.5	1.60635e+07	89	1921	3	0
2	612.633				4.491	3.402	15278.4	1.60788e+07	89	1923	3	0
2	660.5				4.017	3.6288	14576.9	1.60934e+07	89	1925	3	0
2	708.483				5.253	3.35664	17632.4	1.6111e+07	89	1927	3	0
2	780.367				3.858	3.402	13124.9	1.61241e+07	89	1930	3	0
2	852.483				2.655	3.35664	8911.88	1.6133e+07	89	1933	3	0
2	924.433				2.955	3.1752	9382.72	1.61424e+07	89	1936	3	0
2	996.533				3.066	3.03912	9317.94	1.61517e+07	89	1939	3	0
2	1068.6				2.28	3.1752	7239.46	1.6159e+07	89	1942	3	0
3	0	2.5	190000000						76	1560	2.75	0
3	12.4333				1952.1	3.94632	7.70361e+06	7.70361e+06	76	1561	2.75	0
3	14.0167			119.951					76	1561	2.75	0
3	22.6167			46.461					76	1561	2.75	0
3	23.5667				924.51	3.31128	3.06131e+06	1.07649e+07	76	1561	2.75	0
3	36.6				388.407	3.71952	1.44469e+06	1.22096e+07	76	1562	2.75	0
3	38.05			24.695					76	1562	2.75	0
3	46.75			31.355					76	1562	2.75	0
3	47.6833				176.94	2.85768	505638	1.27152e+07	76	1562	2.75	0
3	60.5333				144.801	3.6288	525454	1.32407e+07	76	1563	2.75	0
3	62.15			31.296					76	1563	2.75	0
3	70.5667			22.082					76	1563	2.75	0
3	71.5				104.724	2.90304	304018	1.35447e+07	76	1563	2.75	0
3	84.5				113.751	4.0824	464377	1.40091e+07	76	1564	2.75	0
3	86.0667			14.277					76	1564	2.75	0
3	94.4			24.88					76	1564	2.75	0
3	95.7				90.993	3.35664	305431	1.43145e+07	76	1564	2.75	0
3	108.667				69.432	3.99168	277150	1.45917e+07	76	1565	2.75	0
3	109.933			20.239					76	1565	2.75	0
3	118.4			18.608					76	1565	2.75	0
3	119.517				68.181	3.1752	216488	1.48082e+07	76	1565	2.75	0
3	132.5				48.759	3.76488	183572	1.49917e+07	76	1566	2.75	0
3	134.05			15.434					76	1566	2.75	0
3	142.633			15.554					76	1566	2.75	0
3	143.483				54.915	3.1752	174366	1.51661e+07	76	1566	2.75	0
3	156.417				40.176	3.99168	160370	1.53265e+07	76	1567	2.75	0
3	158.033			14.067					76	1567	2.75	0
3	166.767			9.017					76	1567	2.75	0
3	167.8				47.463	3.08448	146399	1.54729e+07	76	1567	2.75	0
3	180.55				35.595	3.53808	125938	1.55988e+07	76	1568	2.75	0
3	191.5				39.807	3.22056	128201	1.5727e+07	76	1568	2.75	0
3	204.317				26.907	3.81024	102522	1.58295e+07	76	1569	2.75	0
3	215.55				22.059	3.12984	69041.1	1.58986e+07	76	1569	2.75	0
3	228.583				26.844	3.35664	90105.6	1.59887e+07	76	1570	2.75	0
3	239.55				29.931	3.1752	95036.9	1.60837e+07	76	1570	2.75	0
3	252.433				23.577	3.76488	88764.6	1.61725e+07	76	1571	2.75	0
3	263.583				19.197	3.402	65308.2	1.62378e+07	76	1571	2.75	0
3	276.7				17.796	3.76488	66999.8	1.63048e+07	76	1572	2.75	0
3	287.783				11.34	3.31128	37549.9	1.63423e+07	76	1572	2.75	0
3	300.6				16.071	3.31128	53215.6	1.63956e+07	76	1573	2.75	0
3	311.667				14.226	3.1752	45170.4	1.64407e+07	76	1573	2.75	0
3	324.65				11.802	3.6288	42827.1	1.64836e+07	76	1574	2.75	0
3	335.583				9.129	2.9484	26915.9	1.65105e+07	76	1574	2.75	0
3	372.683				10.569	3.58344	37873.4	1.65483e+07	76	1576	2.75	0
3	420.517				7.11	3.6288	25800.8	1.65741e+07	76	1578	2.75	0
3	468.583				5.088	3.6288	18463.3	1.65926e+07	76	1580	2.75	0
3	516.45				4.083	3.71952	15186.8	1.66078e+07	76	1582	2.75	0
3	564.167				4.23	3.58344	15158	1.6623e+07	76	1584	2.75	0
3	612.733				2.838	3.6288	10298.5	1.66332e+07	76	1586	2.75	0
3	660.583				3.594	3.6288	13041.9	1.66463e+07	76	1588	2.75	0
3	708.617				3.879	3.31128	12844.5	1.66591e+07	76	1590	2.75	0
3	780.467				4.287	3.22056	13806.5	1.66729e+07	76	1593	2.75	0
3	852.567				2.163	3.402	7358.53	1.66803e+07	76	1596	2.75	0
3	924.517				1.974	3.26592	6446.93	1.66867e+07	76	1599	2.75	0
3	996.567				2.274	3.1752	7220.4	1.6694e+07	76	1602	2.75	0
3	1068.68				1.62	3.402	5511.24	1.66995e+07	76	1605	2.75	0
4	0	2.5	211250000						84.5	1194	3.25	0
4	12.2167				1214.83	2.4948	3.03076e+06	3.03076e+06	84.5	1195	3.25	0
4	14			103.564					84.5	1195	3.25	0
4	22.5667			82.066					84.5	1195	3.25	0
4	23.3				1165.23	2.268	2.64274e+06	5.6735e+06	84.5	1195	3.25	0
4	36.2833				1137.97	2.76696	3.14872e+06	8.82223e+06	84.5	1196	3.25	0
4	38.05			53.156					84.5	1196	3.25	0
4	46.7			45.217					84.5	1196	3.25	0
4	47.4333				484.656	2.268	1.0992e+06	9.92143e+06	84.5	1196	3.25	0
4	60.3167				340.17	2.63088	894946	1.08164e+07	84.5	1197	3.25	0
4	62.0667			34.123					84.5	1197	3.25	0
4	70.5333			36.661					84.5	1197	3.25	0
4	71.2333				181.206	2.31336	419195	1.12356e+07	84.5	1197	3.25	0
4	84.2333				167.955	2.58552	434251	1.16698e+07	84.5	1198	3.25	0
4	86.05			17.177					84.5	1198	3.25	0
4	94.4167			29.443					84.5	1198	3.25	0
4	95.45				158.112	2.40408	380114	1.20499e+07	84.5	1198	3.25	0
4	108.383				126.066	2.7216	343101	1.2393e+07	84.5	1199	3.25	0
4	109.95			21.595					84.5	1199	3.25	0
4	118.433			13.589					84.5	1199	3.25	0
4	119.25				110.595	2.35872	260863	1.26539e+07	84.5	1199	3.25	0
4	132.25				91.68	2.44944	224565	1.28785e+07	84.5	1200	3.25	0
4	134.05			21.67					84.5	1200	3.25	0
4	142.65			14.749					84.5	1200	3.25	0
4	143.283				97.419	2.40408	234203	1.31127e+07	84.5	1200	3.25	0
4	156.217				70.842	2.9484	208871	1.33215e+07	84.5	1201	3.25	0
4	158.033			16.033					84.5	1201	3.25	0
4	166.783			15.208					84.5	1201	3.25	0
4	167.533				69.699	2.58552	180208	1.35017e+07	84.5	1201	3.25	0
4	180.317				52.701	2.4948	131478	1.36332e+07	84.5	1202	3.25	0
4	191.3				60.819	2.13192	129661	1.37629e+07	84.5	1202	3.25	0
4	204.133				51.918	2.81232	146010	1.39089e+07	84.5	1203	3.25	0
4	215.3				44.52	2.13192	94913.1	1.40038e+07	84.5	1203	3.25	0
4	228.3				40.293	2.81232	113317	1.41171e+07	84.5	1204	3.25	0
4	239.267				39.45	2.22264	87683.1	1.42048e+07	84.5	1204	3.25	0
4	252.217				36.522	2.67624	97741.6	1.43025e+07	84.5	1205	3.25	0
4	263.367				37.62	2.4948	93854.4	1.43964e+07	84.5	1205	3.25	0
4	276.467				20.061	2.7216	54598	1.4451e+07	84.5	1206	3.25	0
4	287.583				22.917	2.31336	53015.3	1.4504e+07	84.5	1206	3.25	0
4	300.35				22.986	2.7216	62558.7	1.45666e+07	84.5	1207	3.25	0
4	311.467				20.415	2.31336	47227.2	1.46138e+07	84.5	1207	3.25	0
4	324.367				19.155	2.76696	53001.1	1.46668e+07	84.5	1208	3.25	0
4	335.383				13.812	2.35872	32578.6	1.46994e+07	84.5	1208	3.25	0
4	372.45				14.598	2.9484	43040.7	1.47424e+07	84.5	1210	3.25	0
4	420.317				7.698	2.40408	18506.6	1.47609e+07	84.5	1212	3.25	0
4	468.35				10.011	2.9484	29516.4	1.47904e+07	84.5	1214	3.25	0
4	516.267				8.328	2.7216	22665.5	1.48131e+07	84.5	1216	3.25	0
4	563.967				7.524	2.54016	19112.2	1.48322e+07	84.5	1218	3.25	0
4	612.383				6.675	2.63088	17561.1	1.48498e+07	84.5	1220	3.25	0
4	660.367				4.305	2.7216	11716.5	1.48615e+07	84.5	1222	3.25	0
4	708.333				5.295	2.268	12009.1	1.48735e+07	84.5	1224	3.25	0
4	780.267				3.327	2.268	7545.64	1.48811e+07	84.5	1227	3.25	0
4	852.367				2.538	2.40408	6101.56	1.48872e+07	84.5	1230	3.25	0
4	924.25				1.845	2.0412	3766.01	1.48909e+07	84.5	1233	3.25	0
4	996.35				2.859	2.13192	6095.16	1.4897e+07	84.5	1236	3.25	0
4	1068.43				1.941	2.268	4402.19	1.49014e+07	84.5	1239	3.25	0
5	0	2.5	215000000						86	1194	3.25	0
5	12.2167				1333.82	2.7216	3.63014e+06	3.63014e+06	86	1195	3.25	0
5	14			138.288					86	1195	3.25	0
5	22.6			107.081					86	1195	3.25	0
5	23.2833				1223.91	2.268	2.77583e+06	6.40596e+06	86	1195	3.25	0
5	36.2667				946.668	2.76696	2.61939e+06	9.02536e+06	86	1196	3.25	0
5	38.05			40.043					86	1196	3.25	0
5	46.75			55.538					86	1196	3.25	0
5	47.3667				315.135	2.268	714726	9.74008e+06	86	1196	3.25	0
5	60.3				243.189	2.76696	672894	1.0413e+07	86	1197	3.25	0
5	62.1667			57.581					86	1197	3.25	0
5	70.5667			31.762					86	1197	3.25	0
5	71.2167				145.077	2.40408	348777	1.07618e+07	86	1197	3.25	0
5	84.1833				138.297	2.85768	395209	1.1157e+07	86	1198	3.25	0
5	86.0833			12.847					86	1198	3.25	0
5	94.4167			27.238					86	1198	3.25	0
5	95.4333				120.585	2.58552	311775	1.14687e+07	86	1198	3.25	0
5	108.333				88.263	2.76696	244220	1.1713e+07	86	1199	3.25	0
5	109.95			28.973					86	1199	3.25	0
5	118.433			20.494					86	1199	3.25	0
5	119.2				100.458	2.35872	236952	1.19499e+07	86	1199	3.25	0
5	132.2				71.766	2.90304	208340	1.21582e+07	86	1200	3.25	0
5	134.05			23.128					86	1200	3.25	0
5	142.65			16.506					86	1200	3.25	0
5	143.267				67.518	2.4948	168444	1.23267e+07	86	1200	3.25	0
5	156.2				57.03	2.9484	168147	1.24948e+07	86	1201	3.25	0
5	158.05			17.106					86	1201	3.25	0
5	166.783			17.68					86	1201	3.25	0
5	167.517				62.457	2.54016	158651	1.26535e+07	86	1201	3.25	0
5	180.267				67.257	2.63088	176945	1.28304e+07	86	1202	3.25	0
5	191.233				49.908	2.54016	126774	1.29572e+07	86	1202	3.25	0
5	204.117				45.633	2.99376	136614	1.30938e+07	86	1203	3.25	0
5	215.283				35.253	2.35872	83152	1.3177e+07	86	1203	3.25	0
5	228.25				34.749	2.9484	102454	1.32794e+07	86	1204	3.25	0
5	239.25				35.412	2.13192	75495.6	1.33549e+07	86	1204	3.25	0
5	252.2				33.417	2.7216	90947.7	1.34459e+07	86	1205	3.25	0
5	263.317				32.682				86	1205	3.25	0
5	276.417				26.064	2.9484	76847.1	1.35227e+07	86	1206	3.25	0
5	287.517				25.9674	2.4948	64783.5	1.35875e+07	86	1206	3.25	0
5	300.333				23.598	2.81232	66365.1	1.36539e+07	86	1207	3.25	0
5	311.45				22.626	2.4948	56447.3	1.37103e+07	86	1207	3.25	0
5	324.35				15.264	2.9484	45004.4	1.37553e+07	86	1208	3.25	0
5	335.383				14.655	2.40408	35231.8	1.37906e+07	86	1208	3.25	0
5	372.4				10.647	2.76696	29459.8	1.382e+07	86	1210	3.25	0
5	420.267				8.319	2.76696	23018.3	1.3843e+07	86	1212	3.25	0
5	468.3				10.206	2.7216	27776.6	1.38708e+07	86	1214	3.25	0
5	516.2				5.967	3.03912	18134.4	1.38889e+07	86	1216	3.25	0
5	563.967				3.672	3.08448	11326.2	1.39003e+07	86	1218	3.25	0
5	612.367				2.904	2.7216	7903.53	1.39082e+07	86	1220	3.25	0
5	660.3				3.921	2.4948	9782.11	1.3918e+07	86	1222	3.25	0
5	708.333				4.383	2.81232	12326.4	1.39303e+07	86	1224	3.25	0
5	780.267				2.82	2.67624	7547	1.39378e+07	86	1227	3.25	0
5	852.35				1.704	2.67624	4560.31	1.39424e+07	86	1230	3.25	0
5	924.233				1.563	2.35872	3686.68	1.39461e+07	86	1233	3.25	0
5	996.35				3.156	2.4948	7873.59	1.39539e+07	86	1236	3.25	0
5	1068.42				1.809	2.58552	4677.21	1.39586e+07	86	1239	3.25	0
6	0	2.5	181250000						72.5	836	2.75	0
6	12.1333				1643.39	2.7216	4.47264e+06	4.47264e+06	72.5	837	2.75	0
6	14			94.097					72.5	837	2.75	0
6	22.5			50.513					72.5	837	2.75	0
6	23.1667				791.22	2.58552	2.04572e+06	6.51836e+06	72.5	837	2.75	0
6	36.1667				357.729	3.03912	1.08718e+06	7.60554e+06	72.5	838	2.75	0
6	38			29.676					72.5	838	2.75	0
6	46.6667			40.343					72.5	838	2.75	0
6	47.3333				132.351	2.54016	336193	7.94173e+06	72.5	838	2.75	0
6	60.1833				134.442	2.7216	365897	8.30763e+06	72.5	839	2.75	0
6	62.0167			15.982					72.5	839	2.75	0
6	70.5			34.962					72.5	839	2.75	0
6	71.1667				106.863	2.40408	256907	8.56454e+06	72.5	839	2.75	0
6	84.1				122.709	2.63088	322833	8.88737e+06	72.5	840	2.75	0
6	86.0167			14.608					72.5	840	2.75	0
6	94.4333			32.109					72.5	840	2.75	0
6	95.3167				94.62	2.54016	240350	9.12772e+06	72.5	840	2.75	0
6	108.2				75.474	3.12984	236222	9.36394e+06	72.5	841	2.75	0
6	109.983			16.815					72.5	841	2.75	0
6	118.5			18.461					72.5	841	2.75	0
6	119.133				75.408	2.4948	188128	9.55207e+06	72.5	841	2.75	0
6	132.167				58.662	2.85768	167637	9.71971e+06	72.5	842	2.75	0
6	134.017			14.055					72.5	842	2.75	0
6	142.633			11.187					72.5	842	2.75	0
6	143.233				63.834	2.54016	162149	9.88186e+06	72.5	842	2.75	0
6	156.133				51.924	2.9484	153093	1.00349e+07	72.5	843	2.75	0
6	158.033			7.32					72.5	843	2.75	0
6	166.7			15.264					72.5	843	2.75	0
6	167.417				47.223	2.76696	130664	1.01656e+07	72.5	843	2.75	0
6	180.183				45.717	2.7216	124423	1.029e+07	72.5	844	2.75	0
6	191.183				37.869	2.76696	104782	1.03948e+07	72.5	844	2.75	0
6	204.117				40.662	2.7216	110666	1.05055e+07	72.5	845	2.75	0
6	215.2				27.93	2.67624	74747.4	1.05802e+07	72.5	845	2.75	0
6	228.2				31.725				72.5	846	2.75	0
6	239.2				24.261	2.4948	60526.3	1.06408e+07	72.5	846	2.75	0
6	252.117				23.805	2.67624	63707.9	1.07045e+07	72.5	847	2.75	0
6	263.233				18.345	2.4948	45767.1	1.07502e+07	72.5	847	2.75	0
6	276.317				16.257	2.99376	48669.6	1.07989e+07	72.5	848	2.75	0
6	287.333				14.709	2.81232	41366.4	1.08403e+07	72.5	848	2.75	0
6	300.233				21.474	3.03912	65262.1	1.09055e+07	72.5	849	2.75	0
6	311.367				11.979	2.58552	30971.9	1.09365e+07	72.5	849	2.75	0
6	324.267				12.117	2.85768	34626.5	1.09711e+07	72.5	850	2.75	0
6	335.25				9.678	2.268	21949.7	1.09931e+07	72.5	850	2.75	0
6	372.367				9.111	3.26592	29755.8	1.10228e+07	72.5	852	2.75	0
6	420.217				5.427	2.7216	14770.1	1.10376e+07	72.5	854	2.75	0
6	468.2				5.949	2.9484	17540	1.10551e+07	72.5	856	2.75	0
6	516.117				4.143	2.99376	12403.1	1.10675e+07	72.5	858	2.75	0
6	563.783				3.699	2.9484	10906.1	1.10785e+07	72.5	860	2.75	0
6	612.183				2.739	2.44944	6709.02	1.10852e+07	72.5	862	2.75	0
6	660.25				3.729	2.9484	10994.6	1.10962e+07	72.5	864	2.75	0
6	708.133				4.989	2.99376	14935.9	1.11111e+07	72.5	866	2.75	0
6	780.2				3.366				72.5	869	2.75	0
6	852.317				2.112	2.81232	5939.62	1.1117e+07	72.5	872	2.75	0
6	924.117				2.475	2.35872	5837.83	1.11229e+07	72.5	875	2.75	0
6	996.25				2.379	2.4948	5935.13	1.11288e+07	72.5	878	2.75	0
6	1068.33					3.03912		1.11288e+07	72.5	881	2.75	0
7	0	2.5	196250000						78.5	829	3.75	0
7	12.0333				2266.12	2.13192	4.83118e+06	4.83118e+06	78.5	830	3.75	0
7	14			132.45					78.5	830	3.75	0
7	22.5167			79.639					78.5	830	3.75	0
7	23.05				909.36	2.0412	1.85619e+06	6.68736e+06	78.5	830	3.75	0
7	36.1333				464.418	2.31336	1.07437e+06	7.76173e+06	78.5	831	3.75	0
7	38.05			38.259					78.5	831	3.75	0
7	46.7			55.555					78.5	831	3.75	0
7	47.2333				143.664	2.0412	293247	8.05498e+06	78.5	831	3.75	0
7	60.1333				170.877	2.22264	379798	8.43477e+06	78.5	832	3.75	0
7	62.0333			30.007					78.5	832	3.75	0
7	70.5167			41.831					78.5	832	3.75	0
7	71.0667				123.615	2.17728	269144	8.70392e+06	78.5	832	3.75	0
7	83.9833				134.646	2.13192	287055	8.99097e+06	78.5	833	3.75	0
7	86.0667			27.543					78.5	833	3.75	0
7	94.45			42.408					78.5	833	3.75	0
7	95.2833				103.029	2.13192	219650	9.21062e+06	78.5	833	3.75	0
7	108.1				95.016	2.44944	232736	9.44336e+06	78.5	834	3.75	0
7	109.967			23.486					78.5	834	3.75	0
7	118.467			30.593					78.5	834	3.75	0
7	119.05				79.038	2.31336	182843	9.6262e+06	78.5	834	3.75	0
7	132.067				69.441	2.4948	173241	9.79944e+06	78.5	835	3.75	0
7	134.067			15.369					78.5	835	3.75	0
7	142.667			14.461					78.5	835	3.75	0
7	143.15				52.8558	2.268	119877	9.91932e+06	78.5	835	3.75	0
7	156.033				50.82	2.0412	103734	1.00231e+07	78.5	836	3.75	0
7	158.033			16.255					78.5	836	3.75	0
7	166.817			22.341					78.5	836	3.75	0
7	167.333				51.78	2.4948	129181	1.01522e+07	78.5	836	3.75	0
7	180.083				43.527	2.4948	108591	1.02608e+07	78.5	837	3.75	0
7	191.067				42.939	1.3608	58431.4	1.03193e+07	78.5	837	3.75	0
7	204				46.269	2.268	104938	1.04242e+07	78.5	838	3.75	0
7	215.1				33.297	1.95048	64945.1	1.04891e+07	78.5	838	3.75	0
7	228.083				42.066	2.13192	89681.3	1.05788e+07	78.5	839	3.75	0
7	239.1				38.124	2.268	86465.2	1.06653e+07	78.5	839	3.75	0
7	252.017				38.4	2.0412	78382.1	1.07437e+07	78.5	840	3.75	0
7	263.133				24.447	2.13192	52119	1.07958e+07	78.5	840	3.75	0
7	276.283				26.322	1.54224	40594.8	1.08364e+07	78.5	841	3.75	0
7	287.317				17.124	1.3608	23302.3	1.08597e+07	78.5	841	3.75	0
7	300.183				25.266	2.268	57303.3	1.0917e+07	78.5	842	3.75	0
7	311.25				18.516	2.268	41994.3	1.0959e+07	78.5	842	3.75	0
7	324.15				13.698	2.40408	32931.1	1.09919e+07	78.5	843	3.75	0
7	335.167				15.954	2.0412	32565.3	1.10245e+07	78.5	843	3.75	0
7	372.267				13.536	2.268	30699.6	1.10552e+07	78.5	845	3.75	0
7	420.1				8.499	2.54016	21588.8	1.10768e+07	78.5	847	3.75	0
7	468.083				8.64	2.22264	19203.6	1.1096e+07	78.5	849	3.75	0
7	516.033				14.091	2.81232	39628.4	1.11356e+07	78.5	851	3.75	0
7	563.7				5.046	2.58552	13046.5	1.11486e+07	78.5	853	3.75	0
7	612.083				3.666	2.40408	8813.36	1.11575e+07	78.5	855	3.75	0
7	660.15				6.81	2.58552	17607.4	1.11751e+07	78.5	857	3.75	0
7	708.017				4.575	2.40408	10998.7	1.11861e+07	78.5	859	3.75	0
7	780.1				3.213	2.4948	8015.79	1.11941e+07	78.5	862	3.75	0
7	852.15				2.1	2.31336	4858.06	1.11989e+07	78.5	865	3.75	0
7	924.033				2.535	2.31336	5864.37	1.12048e+07	78.5	868	3.75	0
7	996.15				2.328	2.35872	5491.1	1.12103e+07	78.5	871	3.75	0
7	1068.2					2.58552		1.12103e+07	78.5	874	3.75	0
8	0	2.5	192500000						77	823	4.25	0
8	12.0333				1114.02	1.8144	2.02128e+06	2.02128e+06	77	824	4.25	0
8	14			150.975					77	824	4.25	0
8	22.5167			100.897					77	824	4.25	0
8	23.1167				1340.91	1.45152	1.94636e+06	3.96764e+06	77	824	4.25	0
8	36.15				1030.39	1.63296	1.68259e+06	5.65022e+06	77	825	4.25	0
8	38.05			63.493					77	825	4.25	0
8	46.6667			50.639					77	825	4.25	0
8	47.2833				365.217	1.3608	496987	6.14721e+06	77	825	4.25	0
8	60.1333				253.119	1.5876	401852	6.54906e+06	77	826	4.25	0
8	62.0167			15.636					77	826	4.25	0
8	70.5167			22.708					77	826	4.25	0
8	71.1167				154.869	1.3608	210746	6.75981e+06	77	826	4.25	0
8	84.0333				159.627	1.54224	246183	7.00599e+06	77	827	4.25	0
8	86.05			18.71					77	827	4.25	0
8	94.4333			32.678					77	827	4.25	0
8	95.3				134.799	1.40616	189549	7.19554e+06	77	827	4.25	0
8	108.183				113.457	1.40616	159539	7.35508e+06	77	828	4.25	0
8	109.967			17.808					77	828	4.25	0
8	118.483			25.411					77	828	4.25	0
8	119.067				130.335	1.45152	189184	7.54426e+06	77	828	4.25	0
8	132.117				94.11	1.67832	157947	7.70221e+06	77	829	4.25	0
8	134.033			11.235					77	829	4.25	0
8	142.667			17.523					77	829	4.25	0
8	143.133				90.759	1.3608	123505	7.82572e+06	77	829	4.25	0
8	156.083				80.178	1.54224	123654	7.94937e+06	77	830	4.25	0
8	158.033			9.832					77	830	4.25	0
8	166.817			33.285					77	830	4.25	0
8	167.333				84.834	1.40616	119290	8.06866e+06	77	830	4.25	0
8	180.1				62.958	1.67832	105664	8.17432e+06	77	831	4.25	0
8	191.1				64.437	2.13192	137375	8.3117e+06	77	831	4.25	0
8	204.05				50.052	1.5876	79462.6	8.39116e+06	77	832	4.25	0
8	215.15				39.207	1.3608	53352.9	8.44451e+06	77	832	4.25	0
8	228.1				45.96	1.5876	72966.1	8.51748e+06	77	833	4.25	0
8	239.117				39.201	1.40616	55122.9	8.5726e+06	77	833	4.25	0
8	252.017				34.41	1.49688	51507.6	8.62411e+06	77	834	4.25	0
8	263.15				35.133	1.45152	50996.3	8.67511e+06	77	834	4.25	0
8	276.317				31.965	1.85976	59447.2	8.73455e+06	77	835	4.25	0
8	287.35				30.483	2.08656	63604.6	8.79816e+06	77	835	4.25	0
8	300.233				37.593	1.49688	56272.2	8.85443e+06	77	836	4.25	0
8	311.3				23.094	1.31544	30378.8	8.88481e+06	77	836	4.25	0
8	324.2				17.883	1.45152	25957.5	8.91077e+06	77	837	4.25	0
8	335.183				20.988	1.134	23800.4	8.93457e+06	77	837	4.25	0
8	372.267				14.163	1.54224	21842.7	8.95641e+06	77	839	4.25	0
8	420.15				13.971	1.54224	21546.6	8.97796e+06	77	841	4.25	0
8	468.1				9.282	1.49688	13894	8.99185e+06	77	843	4.25	0
8	516.033				7.047	1.49688	10548.5	9.0024e+06	77	845	4.25	0
8	563.717				5.238	1.5876	8315.85	9.01071e+06	77	847	4.25	0
8	612.25				4.905	1.5876	7787.18	9.0185e+06	77	849	4.25	0
8	660.15				4.446	1.40616	6251.79	9.02475e+06	77	851	4.25	0
8	708.017				4.707	1.5876	7472.83	9.03223e+06	77	853	4.25	0
8	780.1				3.192	1.54224	4922.83	9.03715e+06	77	856	4.25	0
8	852.15				2.28	1.54224	3516.31	9.04067e+06	77	859	4.25	0
8	924.05				1.56	1.22472	1910.56	9.04258e+06	77	862	4.25	0
8	996.1				2.709	1.3608	3686.41	9.04626e+06	77	865	4.25	0
8	1068.22				2.076	1.45152	3013.36	9.04928e+06	77	868	4.25	0
9	0	2.5	246250000						98.5	2632	3.5	1
9	12.3				1652.73	2.4948	4.12323e+06	4.12323e+06	98.5	2633	3.5	1
9	23.8				1527.56	2.4948	3.81097e+06	7.9342e+06	98.5	2633	3.5	1
9	36.3				1012.61	2.6082	2.64108e+06	1.05753e+07	98.5	2634	3.5	1
9	47.8				446.445	2.1546	961910	1.15372e+07	98.5	2634	3.5	1
9	60.3				388.824	2.4948	970038	1.25072e+07	98.5	2635	3.5	1
9	71.8				168.408	2.0412	343754	1.2851e+07	98.5	2635	3.5	1
9	84.3				204.789	2.3814	487685	1.33387e+07	99	2636	3.5	1
9	95.8				152.823	2.4948	381263	1.37199e+07	99	2636	3.5	1
9	108.3				195.231	2.3814	464923	1.41849e+07	99	2637	3.5	1
9	119.8				133.278	2.0412	272047	1.44569e+07	99	2637	3.5	1
9	132.3				78.207	2.7216	212848	1.46698e+07	99	2638	3.5	1
9	143.8				88.134	2.268	199888	1.48696e+07	99	2638	3.5	1
9	156.3				66.591	2.0412	135926	1.50056e+07	99	2639	3.5	1
9	167.8				57.075	3.1752	181225	1.51868e+07	99	2639	3.5	1
9	168.15	2.5	247500000						99	2639	3.5	1
9	180.3				1289.55	2.4948	3.21717e+06	1.8404e+07	99	2640	3.5	1
9	180.55			199.295					99	2640	3.5	1
9	191.9				1184.34	2.4948	2.95469e+06	2.13586e+07	99	2640	3.5	1
9	192.18			207.864					99	2640	3.5	1
9	204.467				1140.84	2.3814	2.7168e+06	2.40754e+07	99	2641	3.5	1
9	204.53			110.839					99	2641	3.5	1
9	215.95				704.28	2.3814	1.67717e+06	2.57526e+07	99	2641	3.5	1
9	215.97			62.123					99	2641	3.5	1
9	228.45				443.04	2.268	1.00481e+06	2.67574e+07	99	2642	3.5	1
9	228.55			76.209					99	2642	3.5	1
9	239.917				285.348	1.9278	550094	2.73075e+07	99	2642	3.5	1
9	239.98			39.876					99	2642	3.5	1
9	252.517				205.164	2.268	465312	2.77728e+07	99	2643	3.5	1
9	252.56			34.363					99	2643	3.5	1
9	263.933				169.503	2.268	384433	2.81573e+07	99	2643	3.5	1
9	264.05			34.733					99	2643	3.5	1
9	276.5				120.915	2.3814	287947	2.84452e+07	99	2644	3.5	1
9	276.53			33.655					99	2644	3.5	1
9	287.933				116.601	2.4948	290896	2.87361e+07	99	2644	3.5	1
9	288.03			24.171					99	2644	3.5	1
9	300.417				159.828	2.7216	434988	2.91711e+07	99	2645	3.5	1
9	300.53			23.183					99	2645	3.5	1
9	311.933				144.342	2.6082	376473	2.95476e+07	99	2645	3.5	1
9	311.95			21.26					99	2645	3.5	1
9	324.45				149.172	2.4948	372154	2.99197e+07	99	2646	3.5	1
9	324.5			11.344					99	2646	3.5	1
9	335.9				100.362	2.7216	273145	3.01929e+07	99	2646	3.5	1
9	335.95			35.518					99	2646	3.5	1
9	348.467				109.929	2.3814	261785	3.04547e+07	99	2647	3.5	1
9	348.6			13.879					99	2647	3.5	1
9	359.917				108.381	2.4948	270389	3.0725e+07	99	2647	3.5	1
9	372.533				39.276	2.6082	102440	3.08275e+07	99	2648	3.5	1
9	383.917				84.225	2.1546	181471	3.1009e+07	99	2648	3.5	1
9	396.433				88.59	2.268	200922	3.12099e+07	99	2649	3.5	1
9	407.933				81.156	2.3814	193265	3.14031e+07	99	2649	3.5	1
9	420.483				69.924	2.4948	174446	3.15776e+07	99	2650	3.5	1
9	431.867				53.85	2.6082	140452	3.1718e+07	99	2650	3.5	1
9	444.55				53.706	2.0412	109625	3.18277e+07	99	2651	3.5	1
9	455.933				33.249	2.4948	82949.6	3.19106e+07	99	2651	3.5	1
9	468.45				35.52	2.4948	88615.3	3.19992e+07	99	2652	3.5	1
9	479.933				45.531	1.701	77448.2	3.20767e+07	99	2652	3.5	1
9	492.483				54.753	2.268	124180	3.22009e+07	99	2653	3.5	1
9	503.95				46.863	2.268	106285	3.23071e+07	99	2653	3.5	1
9	540.567				29.871	2.6082	77909.5	3.23851e+07	99	2655	3.5	1
9	588.417				20.763	2.268	47090.5	3.24321e+07	99	2657	3.5	1
9	636.433				14.898	2.268	33788.7	3.24659e+07	99	2659	3.5	1
9	684.433				19.875	2.268	45076.5	3.2511e+07	99	2661	3.5	1
9	732.467				8.553	2.4948	21338	3.25324e+07	99	2663	3.5	1
9	780.45				8.211	2.4948	20484.8	3.25528e+07	99	2665	3.5	1
9	828.567				7.986	1.9278	15395.4	3.25682e+07	99	2667	3.5	1
9	876.45				3.795	2.268	8607.06	3.25768e+07	99	2669	3.5	1
9	948.45				6.423	2.7216	17480.8	3.25943e+07	99	2672	3.5	1
9	1020.4				4.242	2.268	9620.86	3.26039e+07	99	2675	3.5	1
9	1092.45				3.261	2.268	7395.95	3.26113e+07	99	2678	3.5	1
9	1164.5				3.924	2.7216	10679.6	3.2622e+07	99	2681	3.5	1
9	1284.5					2.4948		3.2622e+07	99	2686	3.5	1
9	1380.47				3.972	2.4948	9909.35	3.26319e+07	99	2690	3.5	1
9	1452.5					2.4948		3.26319e+07	99	2693	3.5	1
9	1524.58					1.9278		3.26319e+07	99	2696	3.5	1
10	0	2.5	182500000						73	725	3.75	1
10	12.2333				994.83	2.0412	2.03065e+06	2.03065e+06	73	726	3.75	1
10	23.7333				992.892	2.0412	2.02669e+06	4.05734e+06	73	726	3.75	1
10	36.2333				899.532	2.1546	1.93813e+06	5.99547e+06	73	727	3.75	1
10	47.7333				432.774	2.3814	1.03061e+06	7.02608e+06	73	727	3.75	1
10	60.2333				371.136	2.3814	883823	7.9099e+06	73	728	3.75	1
10	71.7333				169.422	1.9278	326612	8.23651e+06	73	728	3.75	1
10	84.2333				172.803	2.1546	372321	8.60883e+06	73	729	3.75	1
10	95.7333				117.036	2.0412	238894	8.84773e+06	73	729	3.75	1
10	108.233				156.483	2.268	354903	9.20263e+06	73	730	3.75	1
10	119.733				99.531	2.1546	214449	9.41708e+06	73	730	3.75	1
10	132.233				62.679	1.9278	120833	9.53791e+06	73	731	3.75	1
10	143.733				64.026	1.8144	116169	9.65408e+06	73	731	3.75	1
10	156.233				50.403	2.0412	102883	9.75696e+06	73	732	3.75	1
10	167.733				41.481	2.4948	103487	9.86045e+06	73	732	3.75	1
10	168.15	2.5	182500000						73	732	3.75	1
10	180.233				1956.66	2.4948	4.88148e+06	1.47419e+07	73	733	3.75	1
10	180.533			209.576					73	733	3.75	1
10	191.867				891.408	2.268	2.02171e+06	1.67636e+07	73	733	3.75	1
10	192.167			112.573					73	733	3.75	1
10	204.483				473.91	2.268	1.07483e+06	1.78385e+07	73	734	3.75	1
10	204.517			33.235					73	734	3.75	1
10	215.817				251.988	1.8144	457207	1.82957e+07	73	734	3.75	1
10	215.967			68.41					73	734	3.75	1
10	228.383				166.188	2.268	376914	1.86726e+07	73	735	3.75	1
10	228.55			54.362					73	735	3.75	1
10	239.817				132.588	2.3814	315745	1.89883e+07	73	735	3.75	1
10	239.95			84.112					73	735	3.75	1
10	252.467				92.919	2.1546	200203	1.91885e+07	73	736	3.75	1
10	252.533			31.623					73	736	3.75	1
10	263.833				91.914	2.0412	187615	1.93762e+07	73	736	3.75	1
10	264.033			17.384					73	736	3.75	1
10	276.417				56.034	2.268	127085	1.95032e+07	73	737	3.75	1
10	276.5			15.883					73	737	3.75	1
10	287.933				71.844	1.9278	138501	1.96417e+07	73	737	3.75	1
10	288.017			18.41					73	737	3.75	1
10	300.35				79.575	2.268	180476	1.98222e+07	73	738	3.75	1
10	300.55			12.841					73	738	3.75	1
10	311.817				87.414	2.268	198255	2.00205e+07	73	738	3.75	1
10	311.933			13.73					73	738	3.75	1
10	324.35				71.967	2.0412	146899	2.01674e+07	73	739	3.75	1
10	324.483			6.326					73	739	3.75	1
10	335.817				67.395	2.268	152852	2.03202e+07	73	739	3.75	1
10	335.933			65.634					73	739	3.75	1
10	348.367				61.065	1.9278	117721	2.04379e+07	73	740	3.75	1
10	348.583			9.122					73	740	3.75	1
10	359.85				60.042	2.0412	122558	2.05605e+07	73	740	3.75	1
10	372.417				24.378	2.268	55289.3	2.06158e+07	73	741	3.75	1
10	383.85				41.937	2.0412	85601.8	2.07014e+07	73	741	3.75	1
10	396.367				37.74	1.8144	68475.5	2.07699e+07	73	742	3.75	1
10	407.8				49.677	2.3814	118301	2.08882e+07	73	742	3.75	1
10	420.417				33.576	2.0412	68535.3	2.09567e+07	73	743	3.75	1
10	431.883				31.929	1.9278	61552.7	2.10183e+07	73	743	3.75	1
10	444.467				27.036	2.268	61317.6	2.10796e+07	73	744	3.75	1
10	455.833				20.985	2.0412	42834.6	2.11224e+07	73	744	3.75	1
10	468.4				21.579	1.8144	39152.9	2.11616e+07	73	745	3.75	1
10	479.833				20.055	2.0412	40936.3	2.12025e+07	73	745	3.75	1
10	492.35				27.801	2.1546	59900	2.12624e+07	73	746	3.75	1
10	503.85				12.513	2.1546	26960.5	2.12894e+07	73	746	3.75	1
10	540.5				23.094	2.1546	49758.3	2.13391e+07	73	748	3.75	1
10	588.367				11.325	2.0412	23116.6	2.13622e+07	73	750	3.75	1
10	636.4				5.85	1.5876	9287.46	2.13715e+07	73	752	3.75	1
10	684.417				7.155	1.701	12170.7	2.13837e+07	73	754	3.75	1
10	732.45				7.551	1.9278	14556.8	2.13982e+07	73	756	3.75	1
10	780.45				6.366	1.8144	11550.5	2.14098e+07	73	758	3.75	1
10	828.467				3.036	1.9278	5852.8	2.14157e+07	73	760	3.75	1
10	876.5				3.144	1.701	5347.94	2.1421e+07	73	762	3.75	1
10	948.417				4.899	1.8144	8888.75	2.14299e+07	73	765	3.75	1
10	1020.65				3.762			2.14299e+07	73	768	3.75	1
10	1092.4					1.8144		2.14299e+07	73	771	3.75	1
10	1164.33					1.5876		2.14299e+07	73	774	3.75	1
10	1284.5					1.8144		2.14299e+07	73	779	3.75	1
10	1380.42					1.9278		2.14299e+07	73	783	3.75	1
10	1452.42					2.0412		2.14299e+07	73	786	3.75	1
10	1524.6					1.8144		2.14299e+07	73	789	3.75	1
11	0	2.5	210000000						84	1181	4	1
11	12.2				1307.43	2.835	3.70656e+06	3.70656e+06	84	1182	4	1
11	23.7				827.916	2.4948	2.06548e+06	5.77205e+06	84	1182	4	1
11	36.2				835.332	2.268	1.89453e+06	7.66658e+06	84	1183	4	1
11	47.7				400.356	2.1546	862607	8.52919e+06	84	1183	4	1
11	60.2				294.75	2.3814	701918	9.23111e+06	84	1184	4	1
11	71.7				151.497	2.268	343595	9.5747e+06	84	1184	4	1
11	84.2				159.177	2.268	361013	9.93572e+06	84	1185	3.75	1
11	95.7				112.569	2.3814	268072	1.02038e+07	84	1185	3.75	1
11	108.2				150.507	1.9278	290147	1.04939e+07	84	1186	3.75	1
11	119.7				87.609	2.3814	208632	1.07026e+07	84	1186	3.75	1
11	132.2				74.811	0.9072	67868.5	1.07704e+07	84	1187	3.75	1
11	143.7				58.332	2.4948	145527	1.0916e+07	84	1187	3.75	1
11	156.2				46.377	2.4948	115701	1.10317e+07	84	1188	3.75	1
11	167.7				30.447	2.9484	89769.9	1.11214e+07	84	1188	3.75	1
11	168.15	2.5	210000000						84	1188	3.75	1
11	180.2				1015.74	2.7216	2.76444e+06	1.38859e+07	84	1189	3.75	1
11	180.517			171.833					84	1189	3.75	1
11	191.783				1195.88	2.3814	2.84788e+06	1.67337e+07	84	1189	3.75	1
11	192.15			99.611					84	1189	3.75	1
11	204.317				927.96	2.4948	2.31507e+06	1.90488e+07	84	1190	3.75	1
11	204.5			60.35					84	1190	3.75	1
11	215.817				393.048	2.4948	980576	2.00294e+07	84	1190	3.75	1
11	215.933			35.929					84	1190	3.75	1
11	228.35				229.884	2.3814	547446	2.05768e+07	84	1191	3.75	1
11	228.517			19.321					84	1191	3.75	1
11	239.8				126.846	2.4948	316455	2.08933e+07	84	1191	3.75	1
11	239.933			20.978					84	1191	3.75	1
11	252.35				120.66	2.7216	328388	2.12217e+07	84	1192	3.75	1
11	252.533			22.76					84	1192	3.75	1
11	263.8				92.076	2.3814	219270	2.1441e+07	84	1192	3.75	1
11	264.017			27.157					84	1192	3.75	1
11	276.333				59.202	2.1546	127557	2.15685e+07	84	1193	3.75	1
11	276.483			11.579					84	1193	3.75	1
11	287.833				65.103	2.7216	177184	2.17457e+07	84	1193	3.75	1
11	288.017			12.467					84	1193	3.75	1
11	300.3				83.076	2.3814	197837	2.19435e+07	84	1194	3.75	1
11	300.517			18.049					84	1194	3.75	1
11	311.817				75.828	2.4948	189176	2.21327e+07	84	1194	3.75	1
11	311.9			7.757					84	1194	3.75	1
11	324.317				82.77	2.7216	225267	2.2358e+07	84	1195	3.75	1
11	324.433			8.173					84	1195	3.75	1
11	335.8				63.126	2.6082	164645	2.25226e+07	84	1195	3.75	1
11	335.933			43.26					84	1195	3.75	1
11	348.317				30.855	2.6082	80476	2.26031e+07	84	1196	3.75	1
11	348.567			7.347					84	1196	3.75	1
11	359.883				61.275	2.268	138972	2.27421e+07	84	1196	3.75	1
11	372.35				24.438	2.7216	66510.5	2.28086e+07	84	1197	3.75	1
11	383.8				40.101	2.268	90949.1	2.28995e+07	84	1197	3.75	1
11	396.317				44.193	2.4948	110253	2.30098e+07	84	1198	3.75	1
11	407.783				27.513	2.268	62399.5	2.30722e+07	84	1198	3.75	1
11	420.383				28.029	2.6082	73105.2	2.31453e+07	84	1199	3.75	1
11	431.8				25.293	2.1546	54496.3	2.31998e+07	84	1199	3.75	1
11	444.45				26.613	2.7216	72429.9	2.32722e+07	84	1200	3.75	1
11	455.783				30.846	2.268	69958.7	2.33422e+07	84	1200	3.75	1
11	468.35				22.086	2.4948	55100.2	2.33973e+07	84	1201	3.75	1
11	479.8				15.102	2.4948	37676.5	2.3435e+07	84	1201	3.75	1
11	492.367				15.78	2.268	35789	2.34707e+07	84	1202	3.75	1
11	503.817				14.286	1.3608	19440.4	2.34902e+07	84	1202	3.75	1
11	540.533				23.079	2.268	52343.2	2.35425e+07	84	1204	3.75	1
11	588.383				11.277	2.0412	23018.6	2.35655e+07	84	1206	3.75	1
11	636.317				10.179	1.8144	18468.8	2.3584e+07	84	1208	3.75	1
11	684.317				6.321	2.268	14336	2.35983e+07	84	1210	3.75	1
11	732.35				6.174	2.0412	12602.4	2.36109e+07	84	1212	3.75	1
11	780.317				8.817	1.134	9998.48	2.36209e+07	84	1214	3.75	1
11	828.367				4.986	2.1546	10742.8	2.36317e+07	84	1216	3.75	1
11	876.333				0	2.0412		2.36317e+07	84	1218	3.75	1
11	948.317				4.83	2.268	10954.4	2.36426e+07	84	1221	3.75	1
11	1020.77				3.156			2.36426e+07	84	1224	3.75	1
11	1092.33				3.858	2.268	8749.94	2.36514e+07	84	1227	3.75	1
11	1164.33				0	2.0412		2.36514e+07	84	1230	3.75	1
11	1284.42				3.051			2.36514e+07	84	1235	3.75	1
11	1380.35				0	1.9278		2.36514e+07	84	1239	3.75	1
11	1452.42				0	1.9278		2.36514e+07	84	1242	3.75	1
11	1524.47				0	2.0412		2.36514e+07	84	1245	3.75	1
12	0	2.5	190000000						76	479	3.75	1
12	12.1833				2565.36	2.9484	7.56371e+06	7.56371e+06	76	480	3.75	1
12	23.6833				867.036	2.4948	2.16308e+06	9.72679e+06	76	480	3.75	1
12	36.1833				466.812	2.4948	1.1646e+06	1.08914e+07	76	481	3.75	1
12	47.6833				230.019	2.835	652104	1.15435e+07	76	481	3.75	1
12	60.1833				175.74	2.7216	478294	1.20218e+07	76	482	3.75	1
12	71.6833				98.811	2.4948	246514	1.22683e+07	76	482	3.75	1
12	84.1833				100.779	2.7216	274280	1.25426e+07	74	483	3.5	1
12	95.6833				72.624	2.835	205889	1.27485e+07	74	483	3.5	1
12	108.183				98.682	2.7216	268573	1.3017e+07	74	484	3.5	1
12	119.683				58.164	2.7216	158299	1.31753e+07	74	484	3.5	1
12	132.183				37.467	2.835	106219	1.32816e+07	74	485	3.5	1
12	143.683				37.005	2.9484	109106	1.33907e+07	74	485	3.5	1
12	156.183				42.063	2.9484	124019	1.35147e+07	74	486	3.5	1
12	167.683				26.421	3.2886	86888.1	1.36016e+07	74	486	3.5	1
12	168.15	2.5	185000000						74	486	3.5	1
12	180.183				1439.01	3.0618	4.40596e+06	1.80075e+07	74	487	3.5	1
12	180.517			158.822					74	487	3.5	1
12	191.8				847.956	2.835	2.40396e+06	2.04115e+07	74	487	3.5	1
12	192.167			93.717					74	487	3.5	1
12	204.333				472.38	2.7216	1.28563e+06	2.16971e+07	74	488	3.5	1
12	204.517			84.419					74	488	3.5	1
12	215.783				295.464	2.7216	804135	2.25013e+07	74	488	3.5	1
12	215.95			37.856					74	488	3.5	1
12	228.383				138.924	3.1752	441111	2.29424e+07	74	489	3.5	1
12	228.533			30.766					74	489	3.5	1
12	239.783				80.682	2.3814	192136	2.31345e+07	74	489	3.5	1
12	239.933			53.598					74	489	3.5	1
12	252.383				83.118	2.7216	226214	2.33607e+07	74	490	3.5	1
12	252.533			36.7					74	490	3.5	1
12	263.8				58.191	2.835	164971	2.35257e+07	74	490	3.5	1
12	264.033			54.41					74	490	3.5	1
12	276.367				47.079	2.9484	138808	2.36645e+07	74	491	3.5	1
12	276.483			9.345					74	491	3.5	1
12	287.8				42.186	2.7216	114813	2.37793e+07	74	491	3.5	1
12	288.017			29.122					74	491	3.5	1
12	300.3				59.667	2.9484	175922	2.39552e+07	74	492	3.5	1
12	300.55			24.846					74	492	3.5	1
12	311.783				56.184	2.7216	152910	2.41081e+07	74	492	3.5	1
12	311.9			15.076					74	492	3.5	1
12	324.35				51.603	3.6288	187257	2.42954e+07	74	493	3.5	1
12	324.633			15.749					74	493	3.5	1
12	335.8				45.588	2.9484	134412	2.44298e+07	74	493	3.5	1
12	335.917			10.105					74	493	3.5	1
12	348.367				28.95	2.9484	85356.2	2.45152e+07	74	494	3.5	1
12	348.567			10.828					74	494	3.5	1
12	359.783				39.513	3.0618	120981	2.46361e+07	74	494	3.5	1
12	372.35				15.21	2.0412	31046.7	2.46672e+07	74	495	3.5	1
12	383.783				28.485	2.4948	71064.4	2.47383e+07	74	495	3.5	1
12	396.35				23.877	3.402	81229.6	2.48195e+07	74	496	3.5	1
12	407.8				31.575	3.0618	96676.3	2.49162e+07	74	496	3.5	1
12	420.35				21.897	2.7216	59594.9	2.49758e+07	74	497	3.5	1
12	431.817				18.804	2.835	53309.3	2.50291e+07	74	497	3.5	1
12	444.417				18.495	3.1752	58725.3	2.50878e+07	74	498	3.5	1
12	455.833				14.652	2.90304	42535.3	2.51303e+07	74	498	3.5	1
12	468.283				14.697	2.835	41666	2.5172e+07	74	499	3.5	1
12	479.817				11.346	3.1752	36025.8	2.5208e+07	74	499	3.5	1
12	492.3				13.305	2.7216	36210.9	2.52442e+07	74	500	3.5	1
12	503.783				15.132	2.4948	37751.3	2.5282e+07	74	500	3.5	1
12	540.433				8.142	2.7216	22159.3	2.53041e+07	74	502	3.5	1
12	588.367				5.337	2.268	12104.3	2.53162e+07	74	504	3.5	1
12	636.317				4.167	2.268	9450.76	2.53257e+07	74	506	3.5	1
12	684.317				4.905	1.4742	7230.95	2.53329e+07	74	508	3.5	1
12	732.35				5.466	2.7216	14876.3	2.53478e+07	74	510	3.5	1
12	780.333				2.724	2.1546	5869.13	2.53537e+07	74	512	3.5	1
12	828.35					2.3814		2.53537e+07	74	514	3.5	1
12	876.433					2.3814		2.53537e+07	74	516	3.5	1
12	948.3					2.4948		2.53537e+07	74	519	3.5	1
12	1020.25							2.53537e+07	74	522	3.5	1
12	1092.35					2.7216		2.53537e+07	74	525	3.5	1
12	1164.3					2.3814		2.53537e+07	74	528	3.5	1
12	1284.38					2.7216		2.53537e+07	74	533	3.5	1
12	1380.3					2.7216		2.53537e+07	74	537	3.5	1
12	1452.33					2.9484		2.53537e+07	74	540	3.5	1
12	1524.5					2.7216		2.53537e+07	74	543	3.5	1
13	0	2.5	226250000						90.5	2286	3.5	1
13	12.1333				2547.84	3.0618	7.80098e+06	7.80098e+06	90.5	2287	3.5	1
13	23.6333				1058.52	3.1752	3.36101e+06	1.1162e+07	90.5	2287	3.5	1
13	36.1333				458.724	2.7216	1.24846e+06	1.24105e+07	90.5	2288	3.5	1
13	47.6333				227.841	2.4948	568418	1.29789e+07	90.5	2288	3.5	1
13	60.1333				154.656	2.835	438450	1.34173e+07	90.5	2289	3.5	1
13	71.6333				103.758	2.4948	258855	1.36762e+07	90.5	2289	3.5	1
13	84.1333				107.856	3.1752	342464	1.40186e+07	90	2290	3.5	1
13	95.6333				95.94	3.8556	369906	1.43885e+07	90	2290	3.5	1
13	108.133				110.343	3.1752	350361	1.47389e+07	90	2291	3.5	1
13	119.633				73.428	2.9484	216495	1.49554e+07	90	2291	3.5	1
13	132.133				40.383	2.9484	119065	1.50745e+07	90	2292	3.5	1
13	143.633				52.089	2.4948	129952	1.52044e+07	90	2292	3.5	1
13	156.133				53.478	2.835	151610	1.5356e+07	90	2293	3.5	1
13	167.633				37.59	2.9484	110830	1.54669e+07	90	2293	3.5	1
13	168.15	2.5	225000000						90	293	3.5	1
13	180.133				1659.69	3.0618	5.08164e+06	2.05485e+07	90	2294	3.5	1
13	180.5			132.826					90	2294	3.5	1
13	191.767				1099.92	3.6288	3.99139e+06	2.45399e+07	90	2294	3.5	1
13	192.133			74.435					90	2294	3.5	1
13	204.317				500.31	3.0618	1.53185e+06	2.60717e+07	90	2295	3.5	1
13	204.633			84.085					90	2295	3.5	1
13	215.8				303.858	2.835	861437	2.69332e+07	90	2295	3.5	1
13	215.917			44.657					90	2295	3.5	1
13	228.35				151.554	3.0618	464028	2.73972e+07	90	2296	3.5	1
13	228.5			17.682					90	2296	3.5	1
13	239.783				132.942	2.3814	316588	2.77138e+07	90	2296	3.5	1
13	239.9			41.138					90	2296	3.5	1
13	252.333				111.99	2.7216	304792	2.80186e+07	90	2297	3.5	1
13	252.483			48.014					90	2297	3.5	1
13	263.867				82.749	2.4948	206442	2.8225e+07	90	2297	3.5	1
13	264			15.645					90	2297	3.5	1
13	276.333				62.766	2.9484	185059	2.84101e+07	90	2298	3.5	1
13	276.467			15.247					90	2298	3.5	1
13	287.817				69.432	2.6082	181093	2.85912e+07	90	2298	3.5	1
13	287.983			20.982					90	2298	3.5	1
13	300.283				78.81	2.3814	187678	2.87789e+07	90	2299	3.5	1
13	300.517			21.312					90	2299	3.5	1
13	311.8				77.832	3.2886	255958	2.90348e+07	90	2299	3.5	1
13	311.867			13.558					90	2299	3.5	1
13	324.317				75.369	3.0618	230765	2.92656e+07	90	2300	3.5	1
13	324.5			9.29					90	2300	3.5	1
13	335.767				59.619	2.9484	175781	2.94414e+07	90	2300	3.5	1
13	335.883			13.817					90	2300	3.5	1
13	348.317				37.98	2.6082	99059.4	2.95404e+07	90	2301	3.5	1
13	348.55			12.193					90	2301	3.5	1
13	359.767				64.974	2.4948	162097	2.97025e+07	90	2301	3.5	1
13	372.35				25.518	3.0618	78131	2.97806e+07	90	2302	3.5	1
13	383.833				45.903	2.4948	114519	2.98952e+07	90	2302	3.5	1
13	396.233				37.077	2.835	105113	3.00003e+07	90	2303	3.5	1
13	407.783				41.679	2.4948	103981	3.01043e+07	90	2303	3.5	1
13	420.317				35.955	2.268	81545.9	3.01858e+07	90	2304	3.5	1
13	431.717				30.597	2.268	69394	3.02552e+07	90	2304	3.5	1
13	444.517				23.37	2.835	66253.9	3.03215e+07	90	2305	3.5	1
13	455.783				16.908	2.7216	46016.8	3.03675e+07	90	2305	3.5	1
13	468.267				21.342	3.1752	67765.1	3.04352e+07	90	2306	3.5	1
13	479.8				23.109	2.7216	62893.5	3.04981e+07	90	2306	3.5	1
13	492.267				19.131	1.5876	30372.4	3.05285e+07	90	2307	3.5	1
13	503.8				14.862	2.0412	30336.3	3.05588e+07	90	2307	3.5	1
13	540.45				20.16	2.268	45722.9	3.06046e+07	90	2309	3.5	1
13	588.383				11.391	2.268	25834.8	3.06304e+07	90	2311	3.5	1
13	636.283				7.986	2.268	18112.2	3.06485e+07	90	2313	3.5	1
13	684.25				6.453	2.7216	17562.5	3.06661e+07	90	2315	3.5	1
13	732.3				4.374	1.2474	5456.13	3.06715e+07	90	2317	3.5	1
13	780.333				4.227	3.1752	13421.6	3.06849e+07	90	2319	3.5	1
13	828.35					2.9484		3.06849e+07	90	2321	3.5	1
13	876.3					2.0412		3.06849e+07	90	2323	3.5	1
13	948.283				3.312	2.4948	8262.78	3.06932e+07	90	2326	3.5	1
13	1020.7							3.06932e+07	90	2329	3.5	1
13	1092.4					2.268		3.06932e+07	90	2332	3.5	1
13	1164.28				4.914	2.1546	10587.7	3.07038e+07	90	2335	3.5	1
13	1284.32				3.453	1.8144	6265.12	3.07101e+07	90	2340	3.5	1
13	1380.3					2.9484		3.07101e+07	90	2344	3.5	1
13	1452.35					2.6082		3.07101e+07	90	2347	3.5	1
13	1524.52					2.1546		3.07101e+07	90	2350	3.5	1
14	0	2.5	232500000						93	824	3.75	1
14	12.0833				2610	3.0618	7991298	7991298	93	825	3.75	1
14	23.5833				1289.95	3.1752	4.09586e+06	1.20872e+07	93	825	3.75	1
14	36.0833				581.112	3.1752	1.84515e+06	1.39323e+07	93	826	3.75	1
14	47.5833				247.077	2.4948	616408	1.45487e+07	93	826	3.75	1
14	60.0833				159.582	2.9484	470512	1.50192e+07	93	827	3.75	1
14	71.5833				114.261	3.0618	349844	1.53691e+07	93	827	3.75	1
14	84.0833				138.453	3.0618	423915	1.5793e+07	93.5	828	3.5	1
14	95.5833				98.526	1.5876	156420	1.59494e+07	93.5	828	3.5	1
14	108.083				64.374	3.1752	204400	1.61538e+07	93.5	829	3.5	1
14	119.583				76.239	3.1752	242074	1.63959e+07	93.5	829	3.5	1
14	132.083				49.683	3.2886	163388	1.65593e+07	93.5	830	3.5	1
14	143.583				53.385	2.9484	157400	1.67167e+07	93.5	830	3.5	1
14	156.083				45.732	3.2886	150394	1.68671e+07	93.5	831	3.5	1
14	167.583				37.233	3.5154	130889	1.69979e+07	93.5	831	3.5	1
14	168.12	2.5	233750000						93.5	831	3.5	1
14	180.083				1221.36	3.2886	4.01656e+06	2.10145e+07	93.5	832	3.5	1
14	180.5			125.003					93.5	832	3.5	1
14	191.667				1273.62	3.1752	4.044e+06	2.50585e+07	93.5	832	3.5	1
14	192.133			95.611					93.5	832	3.5	1
14	204.3				949.86	3.2886	3.12371e+06	2.81822e+07	93.5	833	3.5	1
14	204.467			138.444					93.5	833	3.5	1
14	215.717				566.232	3.1752	1.7979e+06	2.99801e+07	93.5	833	3.5	1
14	215.9			73.153					93.5	833	3.5	1
14	228.3				257.664	2.9484	759697	3.07398e+07	93.5	834	3.5	1
14	228.5			43.913					93.5	834	3.5	1
14	239.717				181.818	3.0618	556690	3.12965e+07	93.5	834	3.5	1
14	239.9			51.585					93.5	834	3.5	1
14	252.283				136.965	3.0618	419359	3.17159e+07	93.5	835	3.5	1
14	252.483			57.87					93.5	835	3.5	1
14	263.7				107.796	2.7216	293378	3.20092e+07	93.5	835	3.5	1
14	264.017			37.149					93.5	835	3.5	1
14	276.333				83.775	2.835	237502	3.22467e+07	93.5	836	3.5	1
14	276.483			30.872					93.5	836	3.5	1
14	287.7				84.333	2.4948	210394	3.24571e+07	93.5	836	3.5	1
14	287.983			18.306					93.5	836	3.5	1
14	300.217				90.066	3.6288	326832	3.2784e+07	93.5	837	3.5	1
14	300.533			18.566					93.5	837	3.5	1
14	311.733				93.255	2.268	211502	3.29955e+07	93.5	837	3.5	1
14	311.85			10.561					93.5	837	3.5	1
14	324.267				81.78	2.268	185477	3.31809e+07	93.5	838	3.5	1
14	324.5			16.993					93.5	838	3.5	1
14	335.733				70.803	2.4948	176639	3.33576e+07	93.5	838	3.5	1
14	335.883			21.899					93.5	838	3.5	1
14	348.2				40.419	3.1752	128338	3.34859e+07	93.5	839	3.5	1
14	348.55			10.906					93.5	839	3.5	1
14	359.7				49.053	3.0618	150190	3.36361e+07	93.5	839	3.5	1
14	372.35				22.491	3.0618	68862.9	3.3705e+07	93.5	840	3.5	1
14	383.7				39.975	2.7216	108796	3.38138e+07	93.5	840	3.5	1
14	396.183				42.897	3.0618	131342	3.39451e+07	93.5	841	3.5	1
14	407.667				40.593	2.7216	110478	3.40556e+07	93.5	841	3.5	1
14	420.317				21.78	3.1752	69155.9	3.41248e+07	93.5	842	3.5	1
14	431.65				31.302	2.9484	92290.8	3.4217e+07	93.5	842	3.5	1
14	444.283				27.504	3.1752	87330.7	3.43044e+07	93.5	843	3.5	1
14	455.683				25.491	2.76696	70532.6	3.43749e+07	93.5	843	3.5	1
14	468.2				15.33	2.9484	45199	3.44201e+07	93.5	844	3.5	1
14	479.683				16.986	2.9484	50081.5	3.44702e+07	93.5	844	3.5	1
14	492.183				11.433	2.7216	31116.1	3.45013e+07	93.5	845	3.5	1
14	503.667				31.527			3.45013e+07	93.5	845	3.5	1
14	540.367				17.877	2.7216	48654	3.455e+07	93.5	847	3.5	1
14	588.217				10.425	2.7216	28372.7	3.45783e+07	93.5	849	3.5	1
14	636.2				4.878	2.7216	13276	3.45916e+07	93.5	851	3.5	1
14	684.2				6.588	2.9484	19424.1	3.4611e+07	93.5	853	3.5	1
14	732.267				6.429	2.835	18226.2	3.46293e+07	93.5	855	3.5	1
14	780.217				6.246	2.9484	18415.7	3.46477e+07	93.5	857	3.5	1
14	828.383				4.995	2.4948	12461.5	3.46601e+07	93.5	859	3.5	1
14	876.217				3.807	2.7216	10361.1	3.46705e+07	93.5	861	3.5	1
14	948.233				3.297	3.402	11216.4	3.46817e+07	93.5	864	3.5	1
14	1020.18					2.0412		3.46817e+07	93.5	867	3.5	1
14	1092.25					2.3814		3.46817e+07	93.5	870	3.5	1
14	1164.25				3.072	2.835	8709.12	3.46904e+07	93.5	873	3.5	1
14	1284.3				3.372	2.4948	8412.47	3.46988e+07	93.5	878	3.5	1
14	1380.27					2.9484		3.46988e+07	93.5	882	3.5	1
14	1452.28					2.835		3.46988e+07	93.5	885	3.5	1
14	1524.48					3.0618		3.46988e+07	93.5	888	3.5	1
15	0	2.5	206250000						82.5	1173	3.75	1
15	12.0333				1328.64	1.701	2.26002e+06	2.26002e+06	82.5	1174	3.75	1
15	23.5333				1403.76	2.4948	3.5021e+06	5.76212e+06	82.5	1174	3.75	1
15	36.0333				873.516	1.8144	1.58491e+06	7.34702e+06	82.5	1175	3.75	1
15	47.5333				476.694	2.0412	973028	8.32005e+06	82.5	1175	3.75	1
15	60.0333				391.746	2.268	888480	9.20853e+06	82.5	1176	3.75	1
15	71.5333				173.406	2.3814	412949	9.62148e+06	82.5	1176	3.75	1
15	84.0333				122.613	1.4742	180756	9.80224e+06	81.5	1177	3.75	1
15	95.5333				109.989	2.6082	286873	1.00891e+07	81.5	1177	3.75	1
15	108.033				139.452	1.701	237208	1.03263e+07	81.5	1178	3.75	1
15	119.533				107.928	2.0412	220303	1.05466e+07	81.5	1178	3.75	1
15	132.033				64.449	2.0412	131553	1.06782e+07	81.5	1179	3.75	1
15	143.533				64.266	1.4742	94740.9	1.07729e+07	81.5	1179	3.75	1
15	156.033				59.958	1.8144	108788	1.08817e+07	81.5	1180	3.75	1
15	167.533				56.988	1.9278	109861	1.09916e+07	81.5	1180	3.75	1
15	168.1	2.5	203750000						81.5	1180	3.75	1
15	180.033				876.9	2.4948	2.18769e+06	1.31793e+07	81.5	1181	3.75	1
15	180.483			122.186					81.5	1181	3.75	1
15	191.667				1102.13	2.0412	2.24966e+06	1.54289e+07	81.5	1181	3.75	1
15	192.117			105.036					81.5	1181	3.75	1
15	204.217				1160.28	1.9278	2.23679e+06	1.76657e+07	81.5	1182	3.75	1
15	204.45			39.533					81.5	1182	3.75	1
15	215.65				577.776	1.701	982797	1.86485e+07	81.5	1182	3.75	1
15	215.883			81.849					81.5	1182	3.75	1
15	228.183				287.556	1.8144	521742	1.91702e+07	81.5	1183	3.75	1
15	228.483			39.719					81.5	1183	3.75	1
15	239.65				243.096	2.268	551342	1.97216e+07	81.5	1183	3.75	1
15	239.867			38.347					81.5	1183	3.75	1
15	252.217				179.163	2.0412	365708	2.00873e+07	81.5	1184	3.75	1
15	252.467			37.429					81.5	1184	3.75	1
15	263.717				119.22	2.1546	256871	2.03442e+07	81.5	1184	3.75	1
15	264			26.535					81.5	1184	3.75	1
15	276.25				98.484	2.0412	201026	2.05452e+07	81.5	1185	3.75	1
15	276.467			20.846					81.5	1185	3.75	1
15	287.733				94.638	1.8144	171711	2.07169e+07	81.5	1185	3.75	1
15	287.967			28.64					81.5	1185	3.75	1
15	300.25				100.197	1.5876	159073	2.0876e+07	81.5	1186	3.75	1
15	300.517			13.546					81.5	1186	3.75	1
15	311.65				100.857	1.9278	194432	2.10704e+07	81.5	1186	3.75	1
15	311.833			9.693					81.5	1186	3.75	1
15	324.15				97.761	1.5876	155205	2.12256e+07	81.5	1187	3.75	1
15	324.483			12.756					81.5	1187	3.75	1
15	335.65				82.311	2.268	186681	2.14123e+07	81.5	1187	3.75	1
15	335.867			20.097					81.5	1187	3.75	1
15	348.183				63.18	1.5876	100305	2.15126e+07	81.5	1188	3.75	1
15	348.533			26.733					81.5	1188	3.75	1
15	359.733				72.207	1.8144	131012	2.16436e+07	81.5	1188	3.75	1
15	372.25				39.018	2.0412	79643.5	2.17233e+07	81.5	1189	3.75	1
15	383.717				55.068	1.9278	106160	2.18294e+07	81.5	1189	3.75	1
15	396.2				52.989	2.0412	108161	2.19376e+07	81.5	1190	3.75	1
15	407.65				51.747	2.268	117362	2.20549e+07	81.5	1190	3.75	1
15	420.3				46.803	1.4742	68997	2.21239e+07	81.5	1191	3.75	1
15	431.633				34.653	1.701	58944.8	2.21829e+07	81.5	1191	3.75	1
15	444.367				32.784	2.1546	70636.4	2.22535e+07	81.5	1192	3.75	1
15	455.7				32.274	2.31336	74661.4	2.23282e+07	81.5	1192	3.75	1
15	468.15				32.778	1.3608	44604.3	2.23728e+07	81.5	1193	3.75	1
15	479.683				25.959	2.1546	55931.3	2.24287e+07	81.5	1193	3.75	1
15	492.233				27.495	1.3608	37415.2	2.24661e+07	81.5	1194	3.75	1
15	503.733				33.69	1.3608	45845.4	2.2512e+07	81.5	1194	3.75	1
15	540.417				24.039	1.701	40890.3	2.25529e+07	81.5	1196	3.75	1
15	588.333				13.083	1.4742	19287	2.25722e+07	81.5	1198	3.75	1
15	636.183				10.752	1.5876	17069.9	2.25892e+07	81.5	1200	3.75	1
15	684.167				7.536	1.701	12818.7	2.2602e+07	81.5	1202	3.75	1
15	732.183				8.046	1.701	13686.2	2.26157e+07	81.5	1204	3.75	1
15	780.2				7.431	2.0412	15168.2	2.26309e+07	81.5	1206	3.75	1
15	828.217				7.872	1.8144	14283	2.26452e+07	81.5	1208	3.75	1
15	876.283				4.797	1.8144	8703.68	2.26539e+07	81.5	1210	3.75	1
15	948.2				5.664	2.0412	11561.4	2.26654e+07	81.5	1213	3.75	1
15	1020.12				4.962	1.3608	6752.29	2.26722e+07	81.5	1216	3.75	1
15	1092.28					1.2474		2.26722e+07	81.5	1219	3.75	1
15	1164.27					1.2474		2.26722e+07	81.5	1222	3.75	1
15	1284.25					1.4742		2.26722e+07	81.5	1227	3.75	1
15	1380.18					1.3608		2.26722e+07	81.5	1231	3.75	1
15	1452.25					1.134		2.26722e+07	81.5	1234	3.75	1
15	1524.45					1.3608		2.26722e+07	81.5	1237	3.75	1
16	0	2.5	267500000						107	1179	4	1
16	11.9833				1324.71	2.4948	3.30489e+06	3.30489e+06	107	1180	4	1
16	23.4833				1368.29	2.0412	2.79295e+06	6.09784e+06	107	1180	4	1
16	35.9833				981.564	2.0412	2.00357e+06	8.1014e+06	107	1181	4	1
16	47.4833				457.461	2.1546	985645	9.08705e+06	107	1181	4	1
16	59.9833				312.51	2.4948	779650	9.8667e+06	107	1182	4	1
16	71.4833				143.208	2.0412	292316	1.0159e+07	107	1182	4	1
16	83.9833				225.993	2.1546	486925	1.06459e+07	109	1183	4	1
16	95.4833				97.176	2.3814	231415	1.08774e+07	109	1183	4	1
16	107.983				136.323	2.6082	355558	1.12329e+07	109	1184	4	1
16	119.483				89.016	2.268	201888	1.14348e+07	109	1184	4	1
16	131.983				45.837	2.0412	93562.5	1.15284e+07	109	1185	4	1
16	143.483				56.427	2.3814	134375	1.16627e+07	109	1185	4	1
16	155.983				37.104	2.4948	92567.1	1.17553e+07	109	1186	4	1
16	167.483				40.515	2.268	91888	1.18472e+07	109	1186	4	1
16	168.08	2.5	272500000						109	1186	4	1
16	179.983				1683.21	2.268	3.81752e+06	1.56647e+07	109	1187	4	1
16	180.467			100.136					109	1187	4	1
16	191.6				1179.84	2.1546	2.54208e+06	1.82068e+07	109	1187	4	1
16	192.1			57.593					109	1187	4	1
16	204.183				689.13	2.0412	1.40665e+06	1.96134e+07	109	1188	4	1
16	204.433			50.15					109	1188	4	1
16	215.633				306.222	2.1546	659786	2.02732e+07	109	1188	4	1
16	215.867			91.327					109	1188	4	1
16	228.183				165.888	2.4948	413857	2.06871e+07	109	1189	4	1
16	228.467			32.811					109	1189	4	1
16	239.6				128.754	2.0412	262813	2.09499e+07	109	1189	4	1
16	239.85			40.288					109	1189	4	1
16	252.217				119.955	2.7216	326470	2.12764e+07	109	1190	4	1
16	252.45			45.89					109	1190	4	1
16	263.7				120.774	2.4948	301307	2.15777e+07	109	1190	4	1
16	263.983			19.398					109	1190	4	1
16	276.217				69.039	2.4948	172238	2.17499e+07	109	1191	4	1
16	276.45			23.046					109	1191	4	1
16	287.633				82.386	2.268	186851	2.19368e+07	109	1191	4	1
16	287.95			27.549					109	1191	4	1
16	300.133				81.708	2.268	185314	2.21221e+07	109	1192	4	1
16	300.517			27.445					109	1192	4	1
16	311.583				75.105	2.268	170338	2.22924e+07	109	1192	4	1
16	311.867			9.059					109	1192	4	1
16	324.133				71.193	1.9278	137246	2.24297e+07	109	1193	4	1
16	324.467			12.596					109	1193	4	1
16	335.6				57.96	2.1546	124881	2.25546e+07	109	1193	4	1
16	335.833			18.004					109	1193	4	1
16	348.15				47.376	2.4948	118194	2.26727e+07	109	1194	4	1
16	348.517			11.822					109	1194	4	1
16	359.667				58.743	2.0412	119906	2.27927e+07	109	1194	4	1
16	372.25				25.005	2.4948	62382.5	2.2855e+07	109	1195	4	1
16	383.667				45.906	1.8144	83291.8	2.29383e+07	109	1195	4	1
16	396.133				46.185	2.268	104748	2.30431e+07	109	1196	4	1
16	407.617				42.993	2.1546	92632.7	2.31357e+07	109	1196	4	1
16	420.2				38.361	2.3814	91352.9	2.32271e+07	109	1197	4	1
16	431.6				35.661	2.268	80879.1	2.33079e+07	109	1197	4	1
16	444.233				32.772	2.268	74326.9	2.33823e+07	109	1198	4	1
16	455.617				17.262	2.268	39150.2	2.34214e+07	109	1198	4	1
16	468.133				27.525	1.9278	53062.7	2.34745e+07	109	1199	4	1
16	479.617				18.804	2.1546	40515.1	2.3515e+07	109	1199	4	1
16	492.133				16.665	1.701	28347.2	2.35433e+07	109	1200	4	1
16	503.633				34.68	1.8144	62923.4	2.36063e+07	109	1200	4	1
16	540.267				18.756	1.8144	34030.9	2.36403e+07	109	1202	4	1
16	588.15				12.456	2.1546	26837.7	2.36671e+07	109	1204	4	1
16	636.167				7.596	1.9278	14643.6	2.36818e+07	109	1206	4	1
16	684.167				4.851	2.0412	9901.86	2.36917e+07	109	1208	4	1
16	732.183				5.709	2.0412	11653.2	2.37033e+07	109	1210	4	1
16	780.2				3.711	2.6082	9679.03	2.3713e+07	109	1212	4	1
16	828.167				4.071	2.268	9233.03	2.37222e+07	109	1214	4	1
16	876.233					2.4948		2.37222e+07	109	1216	4	1
16	948.15				4.581	2.268	10389.7	2.37326e+07	109	1219	4	1
16	1020.87							2.37326e+07	109	1222	4	1
16	1092.18					2.6082		2.37326e+07	109	1225	4	1
16	1164.12					2.0412		2.37326e+07	109	1228	4	1
16	1284.2					2.3814		2.37326e+07	109	1233	4	1
16	1380.18					2.4948		2.37326e+07	109	1237	4	1
16	1452.18					2.268		2.37326e+07	109	1240	4	1
16	1524.3					2.268		2.37326e+07	109	1243	4	1
17	0	2.5	49750000	1								0
17	0.0167			29.5								0
17	0.0333			99.1								0
17	0.0667			301.9								0
17	0.1			585.9								0
17	0.133			644.6								0
17	0.167			615.8								0
17	0.25			924.5								0
17	0.5			479.2								0
17	1			429.4								0
17	2			297.4								0
17	3			179.3								0
17	4			259.5								0
17	8			76.1								0
17	12			53.5								0
17	19			105.2								0
17	25			122.7								0
17	57			42.8								0
17	74			33								0
17	99			22.2								0
17	123			36.4								0
17	146			30.2								0
17	169			13.8								0
17	194			14.8								0
17	218			5.6								0
17	242			4.9								0
17	264			4.1								0
17	291			2.3								0
17	314			2.3								0
17	338			1.9								0
17	361			2.2								0
18	0	2.5	49750000	0								0
18	0.0167			188								0
18	0.0333			148.6								0
18	0.0667			551.7								0
18	0.1			998.7								0
18	0.133			1194.7								0
18	0.167			1264.5								0
18	0.25			1186								0
18	0.5			1076.1								0
18	1			460.9								0
18	2			287.2								0
18	3			267.8								0
18	4			209.3								0
18	8			183.4								0
18	12			71.6								0
18	25			46.9								0
18	32			53.3								0
18	57			24.2								0
18	80			13.3								0
18	105			15.9								0
18	129			9.1								0
18	152			7.6								0
18	176			7								0
18	201			5.5								0
18	225			4.9								0
18	249			3.8								0
18	273			2.1								0
18	297			1.7								0
18	320			1.6								0
18	345			1.6								0
18	368			1.4								0
19	0	2.5	49750000	0								0
19	0.0167			24.1								0
19	0.0333			72.1								0
19	0.0667			169.9								0
19	0.1			212.5								0
19	0.133			310.1								0
19	0.167			312.7								0
19	0.25			325								0
19	0.5			238								0
19	1			280.6								0
19	2			229.1								0
19	3			213.5								0
19	4			108.5								0
19	8			99.3								0
19	12			41								0
19	22			31.5								0
19	29			61.3								0
19	53			12.3								0
19	77			13								0
19	101			16.6								0
19	126			13.2								0
19	150			14.6								0
19	173			5.4								0
19	198			7.8								0
19	222			3.6								0
19	246			2.6								0
19	270			1.6								0
19	294			0.7								0
19	317			0.9								0
19	342			0.8								0
19	365			0.8								0
20	0	2.5	49750000	0								0
20	0.0167			135.7								0
20	0.0333			238.2								0
20	0.0667			525.1								0
20	0.1			597.1								0
20	0.133			1064.1								0
20	0.167			1304.4								0
20	0.25			1281.6								0
20	0.5			1036.9								0
20	1			468.9								0
20	2			350.3								0
20	3			267.2								0
20	4			146.3								0
20	8			84.3								0
20	12			22.4								0
20	21			23.8								0
20	28			62.3								0
20	51			21.5								0
20	76			13.7								0
20	101			17.5								0
20	126			18.6								0
20	148			13.8								0
20	172			7.8								0
20	197			5.5								0
20	221			3.2								0
20	244			3.6								0
20	269			4								0
20	293			3.8								0
20	316			1.9								0
20	341			1.9								0
20	364			0.5								0
21	0	2.5	49750000	0								0
21	0.0167			42.4								0
21	0.0333			196								0
21	0.0667			535.5								0
21	0.1			720								0
21	0.133			736.1								0
21	0.167			785.7								0
21	0.25			1528.9								0
21	0.5			666.3								0
21	1			384.6								0
21	2			158.3								0
21	3			162								0
21	4			161.5								0
21	8			219.4								0
21	12			43								0
21	24			54.2								0
21	31			124.9								0
21	54			24.5								0
21	79			15.8								0
21	104			34.3								0
21	128			12.7								0
21	152			12.9								0
21	175			12.8								0
21	200			6.5								0
21	224			9.6								0
21	248			2.4								0
21	272			3.2								0
21	296			2.9								0
21	319			1.8								0
21	344			1.9								0
21	367			2.2								0
22	0	2.5	49750000	0								0
22	0.0167			179								0
22	0.0333			437.7								0
22	0.0667			897.9								0
22	0.1			872.5								0
22	0.133			1047								0
22	0.167			1123								0
22	0.25			913.9								0
22	0.5			871.5								0
22	1			416.3								0
22	2			227.2								0
22	3			209.3								0
22	4			184.3								0
22	8			138								0
22	12			56.3								0
22	21			45.8								0
22	27			114.7								0
22	52			25.2								0
22	75			33								0
22	100			30.9								0
22	124			18.5								0
22	147			17								0
22	171			9.5								0
22	196			10.5								0
22	220			4.4								0
22	244			3								0
22	268			5.9								0
22	291			2.2								0
22	315			1.4								0
22	340			1.7								0
22	363			1.4								0
23	0	2.5	49750000	0								0
23	0.0167			61.4								0
23	0.0333			267								0
23	0.0667			596								0
23	0.1			919								0
23	0.133			1238.9								0
23	0.167			1203.8								0
23	0.25			1519.5								0
23	0.5			816.9								0
23	1			335.3								0
23	2			153.1								0
23	3			187.5								0
23	4			207.1								0
23	8			45.3								0
23	12			19.1								0
23	18			57.9								0
23	25			69.6								0
23	50			25.8								0
23	73			16.8								0
23	98			20.3								0
23	123			38.2								0
23	146			13.9								0
23	169			9.1								0
23	194			8.5								0
23	218			3								0
23	242			2.2								0
23	266			2.2								0
23	291			1.7								0
23	314			2.9								0
23	338			2								0
23	361			1.1								0
24	0	2.5	49750000	0								0
24	0.0167			27.4								0
24	0.0333			148.3								0
24	0.0667			311.6								0
24	0.1			478.1								0
24	0.133			703								0
24	0.167			819.1								0
24	0.25			1295.6								0
24	0.5			1209								0
24	1			567.7								0
24	2			256.4								0
24	3			203.8								0
24	4			174.5								0
24	8			104.4								0
24	12			60.5								0
24	25			35.4								0
24	32			41.1								0
24	57			15.8								0
24	81			22.3								0
24	104			20.4								0
24	129			16.4								0
24	152			10.6								0
24	176			6.3								0
24	201			5.8								0
24	225			2.5								0
24	249			3								0
24	273			1.7								0
24	297			2								0
24	320			1.1								0
24	345			1.1								0
24	368			1.1								0
25	0	2.5	49750000	0								0
25	0.0167			22.9								0
25	0.0333			96.4								0
25	0.0667			242.4								0
25	0.1			237.4								0
25	0.133			527.9								0
25	0.167			576.3								0
25	0.25			549.1								0
25	0.5			517.3								0
25	1			313.1								0
25	2			209.2								0
25	3			211.9								0
25	4			194.7								0
25	8			158.9								0
25	12			60								0
25	25			57								0
25	32			77.9								0
25	56			19.4								0
25	80			18.5								0
25	105			27.6								0
25	129			18.3								0
25	152			15.6								0
25	176			8.2								0
25	201			7.9								0
25	225			2.5								0
25	249			3.3								0
25	273			2.8								0
25	297			2								0
25	320			1.9								0
25	345			1.3								0
25	368			1.4								0
26	0	2.5	49750000	0								0
26	0.0167			45.6								0
26	0.0333			251.6								0
26	0.0667			544.8								0
26	0.1			1306.6								0
26	0.133			1416.5								0
26	0.167			1722.2								0
26	0.25			1987.9								0
26	0.5			1322.7								0
26	1			617.3								0
26	2			303								0
26	3			169.6								0
26	4			235.9								0
26	8			105.7								0
26	12			47.7								0
26	24			44								0
26	31			108.9								0
26	56			31.4								0
26	79			30.3								0
26	104			31.1								0
26	128			19								0
26	152			14.3								0
26	175			12								0
26	200			10.4								0
26	224			8								0
26	248			3.2								0
26	272			2.4								0
26	296			1.6								0
26	319			1.9								0
26	344			1								0
26	367			1								0

## Sheet: Note
Note: For animals #17-26, the individual body weight data are not available. The mean body weight of 19.9 kg reported in Clothier et al. (2011) was used to calculate the total dose in the unit of ng.
